# Supplementary material for: Sex Differences in Long-Term Outcomes of Left Atrial Appendage Closure—Analysis from the LEADER Registry
Source: J Clin Med. 2026 Feb 19;15(4):1604. doi: 10.3390/jcm15041604 (PMC12941582; doi:10.3390/jcm15041604)
Supplement: Supplementary file 1 [file jcm-15-01604-s001.zip]

Archive with 1 entries (1 files):
- jcm-4081193-supplementary.pdf
